# Supplementary material for: Investigating Semantic Augmentation in Virtual Environments for Image Segmentation Using Convolutional Neural Networks
Source: J Imaging. 2021 Aug 14;7(8):146. doi: 10.3390/jimaging7080146 (PMC8404924; doi:10.3390/jimaging7080146)
Supplement: Supplementary file 1 [file jimaging-07-00146-s001.zip]

Archive with 1 entries (1 files):
- jimaging-1307673-supplementary.pdf
